# Supplementary material for: Impaired DNAJB2 Response to Heat Shock in Fibroblasts from a Neuropathy Patient with DNAJB2/HSJ1 Mutation: Cystamine as a Potential Therapeutic Intervention
Source: Neurol Int. 2025 May 9;17(5):73. doi: 10.3390/neurolint17050073 (PMC12113656; doi:10.3390/neurolint17050073)
Supplement: Supplementary file 1 [file neurolint-17-00073-s001.zip]

Archive with 1 entries (1 files):
- neurolint-3562912-supplementary.pdf
